# Supplementary material for: Loss of the Conserved Alveolate Kinase MAPK2 Decouples Toxoplasma Cell Growth from Cell Division
Source: mBio. 2020 Nov 10;11(6):e02517-20. doi: 10.1128/mBio.02517-20 (PMC7667025; doi:10.1128/mBio.02517-20)
Supplement: TABLE S1 [file mBio.02517-20-st001.xlsx]

## Sheet: Sheet1
Primers used in this study
Purpose	Primer name	Primer sequence
For TgMAPK2 3xHA / AID endog HR	f_TgMAPK2_cttag_5'targ-ga	CGATTAAGTTGGGTAAACGCCGCATCAGTCGTAGCTCCTTGG
	r_TgMAPK2_ct3xHA_5'targ_ga	TCCGGGACGTCGTACGGGTATGCACCTGAGCTCGCCCGGTTTGGTG
	f_TgMAPK2_ct3xHA_3'targ_ga	ACGATGTTCCAGATTATGCCGGATCCTAGGACATCAAAGCCAGTG
	r_TgMAPK2_cttag_3'targ-ga	GGAACAAAAGCTGGGTACGGCAGCTCTTTGGGTTGTCCGAG
	f_TgMAPK2_ct_rePCR	CGCATCAGTCGTAGCTCCTTGG
	r_TgMAPK2_ct_rePCR	CAGCTCTTTGGGTTGTCCGAG
	r_TgMAPK2 (*-19bp)_gRNA	ATGAGCTCGCCCGGTTTGGTCAACTTGACATCCCCATTTACCAGAAGGC
For TgMAPK1 AID endog HR	f_TgMAPKL1_cttag_5'targ-ga	CGATTAAGTTGGGTAAACGCGCAGGAAAGCCGCACGACAAC
	r_TgMAPKL1_ctHF_5'targ-ga	CCGTGGTGATGGTGGTGATGCAGCTGCTGCTGGCCATGC
	f_TgMAPKL1_ctHF_3'targ_ga	CGAACGGTACAGCTTGCTAGTAACGCCTGGAGAAAGCTTGTTC
	r_TgMAPKL1_cttag_3'targ-ga	AGTGAGCTGATACCGCTCGCCGAGAACCGTGAGTTTGAGACTC
	f_TgMAPKL1_ctHF_rePCR	GCAGGAAAGCCGCACGACAAC
	r_TgMAPKL1_ctHF_rePCR	CGAGAACCGTGAGTTTGAGACTC
	r_TgMAPKL1 (*+7pb)_gRNA	GCAGCAGCTGTAACGCCTGGCAACTTGACATCCCCATTTACCAGAAGGC
For TgCEP250L1 3xHA endo	f 1xHA/f HA seq	TACCCGTACGACGTCCCGGAC
	f DHFRp	GATCAGCACGAAACCTTGCATTCAAAC
	f_TgCEP250L1(-1803*) dhfrp-ga	CAAGGTTTCGTGCTGATCAACAAGAATCTCTGCTGCCTTCAG
	r_TgCEP250L1(R2663 no*) HA-ga	CGGGACGTCGTACGGGTAGCTGCCTCGCCCCGAAAGCGACGAC
For GRA1p_TgEB1-mRuby3 pHPT	f TgEB1 gra1p ga	gaagaaatcaagcaagATGGCGCTCGCACATGCAAG
	r TgEB1_mRuby3 (no ATG)_ga	CTCTTCGCCCTTAGACACTTGAAGCATCGGCTCAGCTG
	r GRA1p	CTTGCTTGATTTCTTCAAAGAACA
	f mRuby3 (no ATG) [60]	GTGTCTAAGGGCGAAGAGCTG
For TgMAPK2 wt/D271S -3xHA complementation	f TgMAPKL2 DHFRp ga [59]	ttaaactgccgccaaaATGAACACTGGGCAACGCCC
	r 3xHA DHFR3p ga [58]	cttctgtttacttaagtcaTCAGGCATAATCTGGAACATCGT
	r DHFRp ATG-3Ty ga [59]	CTGGTTGGTGTGGACTTCCATtttggcggcagtttaaacg
	f DHFR3p blunt [58]	CTTAAGTAAACAGAAGCTGCCCG
For rePCR of pMIN/pTUB and CRISPR-mediated recombination	f pTubA Ku80(5pX1)-targ	ACTCGTTGGACACGCCGCGTGTAATAGAGGGCCGGTCGGCCTTCACGAAACTTCG
	f DHFRp Ku80(5pX1)-targ	ACTCGTTGGACACGCCGCGTGTAATAGAGGGCCGGCAGCACGAAACCTTGCATTCAAAC
	r DHFR3p Ku80(5pX1)-targ	GATGGACGAAACTGGAAGTCGAAAGGGAACCCCAACGCGTGCGCAGAAAC
	f pTubA Ku80(3pX1)-targ	AGCGACAACTGGGGAACCCGCGCTCTGTGCCACAGTCGGCCTTCACGAAACTTCG
	f DHFRp Ku80(3pX1)-targ	AGCGACAACTGGGGAACCCGCGCTCTGTGCCACAGCAGCACGAAACCTTGCATTCAAAC
	r DHFR3p Ku80(3pX1)-targ	CCTCCACTCTGTCCCCGGCGGGTGCCGCCACCAACGCGTGCGCAGAAAC
	r DHFR 3p 5px2 targ	TGAAGCTTTGGTCATTAACAGTGTTGGCACCTTCGCCAACGCGTGCGCAGAAAC
	r GRA2 3p Ku80(5pX2)-targ	ACCGTTCTCACGAATTCCGAGGACTTTCAGTTCCGCGTCGACTGGAACTACGGTGTTTG
